# Supplementary material for: Laminar shear stress inhibits inflammation by activating autophagy in human aortic endothelial cells through HMGB1 nuclear translocation
Source: Commun Biol. 2022 May 6;5:425. doi: 10.1038/s42003-022-03392-y (PMC9076621; doi:10.1038/s42003-022-03392-y)
Supplement: Supplementary file 4 — Supplementary Data [file 42003_2022_3392_MOESM4_ESM.zip]

Archive with 5 entries (5 files):
- Supplementary Data/Supplementary Data 1.xlsx
- Supplementary Data/Supplementary Data 2.xlsx
- Supplementary Data/Supplementary Data 3.xlsx
- Supplementary Data/Supplementary Data 4.xlsx
- Supplementary Data/Supplementary Data 5.xlsx
