# Supplementary material for: Laminar shear stress inhibits inflammation by activating autophagy in human aortic endothelial cells through HMGB1 nuclear translocation
Source: Commun Biol. 2022 May 6;5:425. doi: 10.1038/s42003-022-03392-y (PMC9076621; doi:10.1038/s42003-022-03392-y)
Supplement: Supplementary file 4 — Supplementary Data [file 42003_2022_3392_MOESM4_ESM.zip › Supplementary Data/Supplementary Data 1.xlsx]

## Sheet: Fig.2j
	EPHB2,transcript variant 1			EPHB2,transcript variant 2			EPHB2,transcript variant 3			EPHB2,transcript variant 4
Static	0.856763	1.02701	1.13649	0.894349	1.0204	1.09578	0.955258	0.961786	1.08843	0.976344	0.95172	1.07619
Lss	2.64119	2.25746	2.32551	3.11521	2.72865	1.94864	2.26223	2.11193	2.56518	2.82622	3.09582	2.41876
After lss	0.733194	0.629295	0.549856	0.902614	0.798798	0.678102	0.747466	0.61684	0.649238	0.741535	0.848926	0.771545

## Sheet: Fig.3a
EPHB2	sh-NC			sh-EPHB2-1			sh-EPHB2-2			sh-EPHB2-3
	0.98674	1.00432	1.00908	0.860963	0.882405	0.847875	0.475572	0.440236	0.446709	0.9335	0.90206	0.955489

## Sheet: Fig.3e
Average Acidic Organelles	NC			LSS			LSS+sh-EPHB2
	75073	87055	103124	710953	820975	1130986	110253	95349	156937

## Sheet: Fig.3g
	Autophagosome			Autolysosome
NC	1	1	2	2	2	3
LSS	6	7	8	15	18	20
LSS+sh-EPHB2	1	2	3	3	4	3

## Sheet: Fig.3k
cytoplasmic HMGB1-positive cells	NC			LSS			LSS+sh-EPHB2
	5	10	15	40	35.2	22	6	11	8

## Sheet: Fig.4d
EPHB2	pri-NC			pri-EPHB2 (0.01μg/μl)			pri-EPHB2 (0.005μg/μl)			pri-EPHB2 (0.001μg/μl)
	0.996845	0.996258	1.00693	2653.1	2726.22	2628.73	1543.29	1600.8	1497.16	175.016	179.262	162.215

## Sheet: Fig.5d
	Static			Lss			After lss
hsa-miR-27a-3p	1.02678	1.01365	0.960797	2.40259	2.30436	2.29718	1.22022	1.183	1.19902
hsa-miR-185-5p	1.02678	1.01365	0.960797	1.47237	1.24876	1.19024	1.4999	1.46447	1.48887
hsa-miR-4644	1.02678	1.01365	0.960797	1.46881	1.3305	1.32649	0.963811	1.03107	1.14313
hsa-miR-9-5p	1.02678	1.01365	0.960797	1.19835	1.10524	1.22584	0.817696	0.899899	1.28549
hsa-miR-3681-3p	1.02678	1.01365	0.960797	1.52961	1.3129	1.05069	1.01098	1.0392	1.10266
hsa-miR-216a-3p	1.02678	1.01365	0.960797	1.46526	1.56226	1.33023	0.491312	0.487341	0.69349
hsa-miR-4306	1.02678	1.01365	0.960797	1.09015	1.04763	1.02096	1.05138	1.04625	1.15101
hsa-miR-128-3p	1.02678	1.01365	0.960797	0.846392	0.846623	0.809233	1.19851	1.20861	1.18205
hsa-miR-5688	1.02678	1.01365	0.960797	1.48822	1.51449	1.5353	1.26065	1.21718	1.28248
hsa-miR-150-5p	1.02678	1.01365	0.960797	1.76517	1.40209	1.60949	1.5305	1.48471	1.56713
hsa-miR-30c-5p	1.02678	1.01365	0.960797	1.46222	1.28014	1.21233	1.40338	1.30896	1.22768
hsa-miR-23c	1.02678	1.01365	0.960797	1.26241	1.23866	1.20691	1.23723	1.27177	1.3696
hsa-miR-23a-3p	1.02678	1.01365	0.960797	1.23562	1.44002	1.30108	1.23685	1.24665	1.1889
hsa-miR-204-5p	1.02678	1.01365	0.960797	0.947502	0.912681	0.830195	0.989221	1.05396	0.764389
hsa-miR-211-5p	1.02678	1.01365	0.960797	1.4441	1.20171	1.22772	1.21673	1.17114	1.19864
hsa-miR-23b-3p	1.02678	1.01365	0.960797	1.39258	1.22518	1.40296	1.08501	1.06111	1.17051
hsa-miR-495-3p	1.02678	1.01365	0.960797	1.50575	1.31919	1.24162	0.983255	0.958408	1.06808

## Sheet: Fig.5e
	Static			Lss			After lss
LOC107986196	1.0075	0.991048	1.00152	7.07448	5.86398	8.91536	0.402115	0.384879	0.55134
LOC107986345	1.0075	0.991048	1.00152	2.76255	2.47282	2.43044	0.412631	0.374722	0.36657

## Sheet: Fig.5h
	Cytoplasmic expression			Nuclear expression
U6	0.331297	0.118659	0.0903832	0.668703	0.881341	0.909617
β-actin	0.997307	0.984105	0.98061	0.00269287	0.0158953	0.0193899
LOC107986345	0.787168	0.652853	0.51119	0.212832	0.347147	0.48881

## Sheet: Fig.5l
	LOC107986345(Wt)+mimics_(-)			LOC107986345(Wt)+mimics_hsa-miR-128-3p			LOC107986345(Mut)+mimics_(-)			LOC107986345(Mut)+mimics_hsa-miR-128-3p
Firefly/Renilla Luminescence Ratio (LOC107986345)	4.19464	4.31347	4.28914	3.50561	3.52276	3.50718	3.90466	3.99796	4.05867	4.16129	4.168	4.27881

[truncated: 6 more sheets: Fig.5m, Fig.5o-q, Fig.6b, Fig.6g, Fig.S3a-f, h-j, l-n, p and r, Fig.S3u]
