# Supplementary material for: Laminar shear stress inhibits inflammation by activating autophagy in human aortic endothelial cells through HMGB1 nuclear translocation
Source: Commun Biol. 2022 May 6;5:425. doi: 10.1038/s42003-022-03392-y (PMC9076621; doi:10.1038/s42003-022-03392-y)
Supplement: Supplementary file 4 — Supplementary Data [file 42003_2022_3392_MOESM4_ESM.zip › Supplementary Data/Supplementary Data 2.xlsx]

## Sheet: Sheet1
Table 1. Differentially expressed mRNAs in HAECs after the intersection of Static vs. Lss and Lss vs. After lss.
mRNA	log2FoldChange	P-Value	FDR
ADAM19	1.32401	1.2e-11	1.23e-09
ADAMTS7	1.23935	2.84e-07	8.36e-06
AKR7A3	1.5124	8.47e-06	0.000142
AKR7L	1.36835	0.00043	0.00355
ARTN	1.6202	0.00225	0.0132
ASPN	2.93046	0.000376	0.00319
C19orf71	1.43889	0.00023	0.00214
C1orf167	1.05344	0.00801	0.0354
C1orf54	1.77678	0.00049	0.00394
C20orf204	1.23021	2.53e-06	5.16e-05
C2orf48	2.34785	2.42e-15	5.67e-13
CALHM2	1.54457	0.04	0.119
CARD6	2.36398	0.000399	0.00333
CCDC92	1.04716	1.61e-05	0.000239
CCT6B	2.89406	6.49e-10	4.2506e-08
CFAP97D1	1.30514	0.00691	0.0315754
CLDN20	1.83727	0.0310611	0.0998471
COL7A1	1.77254	1.3987e-38	6.6714e-35
CRYM	2.25349	2.9017e-05	0.00038914
CYP2D6	1.69863	6.4798e-05	0.0007461
CYP2D7	1.26775	1.8812e-07	5.9031e-06
CYP2E1	3.11049	4.2693e-06	7.9855e-05
CYP4F11	2.55582	0.00636314	0.0296291
DDR2	1.76655	5.5147e-21	3.7576e-18
DDX25	1.54949	0.0001948	0.00185333
DENND6B	1.11014	0.00589946	0.0279244
ECM2	2.25226	0.0001513	0.00150035
EFEMP1	2.36182	0.00012205	0.00126004
EPHB2	1.86238	2.7359e-07	8.1053e-06
FBLN7	1.57515	0.0355399	0.10996
GCNT7	2.43576	0.00182156	0.0111962
GIPR	2.60924	1.2022e-09	7.2691e-08
GLDN	1.49349	0.0006607	0.00500738
H6PD	1.12374	1.0286e-10	8.2686e-09
HCAR3	1.76183	0.00433479	0.0219866
HPX	1.31703	0.00916061	0.0392218
IFIT2	1.58674	4.8651e-22	4.3509e-19
IFIT3	1.0829	1.4727e-11	1.4459e-09
IFNL1	1.78198	0.0407386	0.120883
KATNAL2	1.2569	0.0118631	0.04801
KCNRG	1.41357	0.00056365	0.00442388
KIAA1755	1.684	0.00793139	0.0351254
KRTCAP3	1.25031	0.00093279	0.00659454
LCT	1.8872	0.00523835	0.0254345
LGI4	1.5653	0.0360451	0.111014
LOC100129940	1.94233	2.7898e-08	1.1571e-06
LOC100505841	2.28773	0.00077488	0.00565988
LOC105373154	1.30655	0.00354501	0.0188361
LOC107984820	1.65932	0.00169175	0.0105962
LOC107986810	1.05801	0.00618429	0.0289849
LOC107987269	1.41527	1.0592e-05	0.00017049
LOC646652	2.34131	4.9218e-06	8.9487e-05
LRRC4	1.9019	0.00596802	0.0282209
LRRTM2	1.90909	0.00209758	0.0125324
MKRN2OS	2.46661	0.00269079	0.0151644
MMP9	1.2497	0.00064228	0.00490676
MYO5C	1.10566	6.2632e-05	0.00072391
NAALADL2	1.52109	0.00040077	0.00334574
NOSTRIN	1.15108	0.0276454	0.0912812
OR2AT4	1.43571	3.1323e-05	0.00041346
P2RY4	1.99272	0.00066266	0.00501693
PAQR6	1.53628	1.3758e-09	8.2371e-08
PHEX	1.8712	7.6078e-05	0.00085313
PIK3IP1	1.58556	1.9964e-05	0.00028452
PMEPA1	2.13841	2.4682e-23	2.5227e-20
PMFBP1	1.61594	8.4605e-07	2.1165e-05
PRR34	1.62541	0.00339216	0.0181655
PRSS22	1.05761	1.5492e-06	3.4262e-05
PRSS27	1.20343	0.00667246	0.0306899
PTP4A3	1.42907	6.4301e-06	0.0001118
PTX4	1.75172	0.0140333	0.0546846
RASL10A	1.19	0.029399	0.0956068
RGS11	1.38539	0.00028832	0.00257047
RIPOR3	1.98621	6.3018e-06	0.00010983
RP1L1	1.33176	0.00022464	0.00209129
RRAD	1.19047	0.0111963	0.0457998
RYR3	1.62724	0.0383715	0.11608
SCGB2B2	1.86555	1.1606e-06	2.7136e-05
SCUBE3	1.07186	0.045732	0.130954
SESN2	1.39857	2.3339e-18	8.7884e-16
SIK1	1.45624	9.8e-08	3.4539e-06
SLCO2B1	1.11652	8.196e-33	2.3455e-29
SMPD5	2.63551	0.00046119	0.00375589
SPDEF	1.3974	0.0342069	0.107057
SPRN	1.09505	0.0380628	0.115376
SPX	2.87835	0.00555171	0.0266396
TAF7L	3.25811	9.864e-10	6.1101e-08
TMEM269	1.70137	0.00040252	0.0033584
TMEM89	2.22532	0.00284375	0.0158826
TNFRSF13C	1.78862	4.58e-07	1.2579e-05
TNFRSF6B	1.25028	1.4033e-05	0.00021453
UCN2	2.15418	5.1033e-12	5.7049e-10
ULK1	1.79852	2.4146e-74	3.455e-70
VWF	1.59626	0.0499967	0.140287
WNT9A	1.01082	2.3845e-07	7.2288e-06
ZNF474	1.18657	0.0173719	0.064419
