# Supplementary material for: Laminar shear stress inhibits inflammation by activating autophagy in human aortic endothelial cells through HMGB1 nuclear translocation
Source: Commun Biol. 2022 May 6;5:425. doi: 10.1038/s42003-022-03392-y (PMC9076621; doi:10.1038/s42003-022-03392-y)
Supplement: Supplementary file 4 — Supplementary Data [file 42003_2022_3392_MOESM4_ESM.zip › Supplementary Data/Supplementary Data 3.xlsx]

## Sheet: Sheet1
Table 2. Differentially expressed lncRNAs in HAECs after the intersection of Static vs. Lss and Lss vs. After lss.
lncRNA	log2FoldChange	P-Value	FDR
FTX	2.5312	0.0169	0.542
THUMPD3-AS1	3.00362	0.00182	0.189
AL049840.1	1.52794	0.0479	0.665
AC108471.2	1.8204	0.00246	0.221
LINC00507	1.6351	0.00417	0.287
LINC02176	2.73943	0.0161	0.536
AC006441.1	2.71424	0.0443	0.659
PTOV1-AS2	1.68464	0.00148	0.166
SNRK-AS1	2.37804	0.0172	0.544
MALAT1	2.63581	0.0064	0.366
AC138932.5	2.69079	0.0304	0.63
AC008505.1	2.71986	0.0148	0.522
ZBED3-AS1	3.44657	0.0115	0.482
SNHG20	2.57397	0.0166	0.538
AC025475.2	2.31171	0.00136	0.160476
AC023794.1	1.57675	0.0351	0.633248
LRRC75A-AS1	1.52926	0.0333213	0.630671
PRNCR1	1.23116	0.0227555	0.597604
CTC-338M12.4	2.25952	0.0048221	0.314253
LINC02072	1.57117	0.020279	0.571992
XLOC_003438	3.08254	0.00167349	0.179941
XLOC_010559	2.42055	0.00024104	0.0563691
LOC105374005	3.33566	0.00823467	0.410346
LOC107986196	3.06928	0.00035213	0.0754841
LOC107986345	2.03903	0.0229607	0.597604
LOC105379052	1.72879	0.00187894	0.193261
LOC107986992	1.69281	0.0106126	0.461146
LOC102724322	1.57294	0.0264571	0.613011
LOC107987073	1.35387	0.0136265	0.511159
LOC107984546	2.00961	0.0128619	0.502916
LOC105372733	2.43703	0.0184721	0.547149
LOC105375513	1.51086	0.0267122	0.613011
LOC101930665	2.93436	0.0245941	0.608326
LOC105377920	1.88562	0.0250518	0.611452
LOC105376850	1.40206	0.0163885	0.537516
LOC101930275	4.15202	0.00708228	0.380394
