# Supplementary material for: Laminar shear stress inhibits inflammation by activating autophagy in human aortic endothelial cells through HMGB1 nuclear translocation
Source: Commun Biol. 2022 May 6;5:425. doi: 10.1038/s42003-022-03392-y (PMC9076621; doi:10.1038/s42003-022-03392-y)
Supplement: Supplementary file 4 — Supplementary Data [file 42003_2022_3392_MOESM4_ESM.zip › Supplementary Data/Supplementary Data 4.xlsx]

## Sheet: Sheet1
Table 3. miRNAs that potentially bind to EPHB2 predicted by TargetScan and miRDB.
Target mRNA	Predicted miRNAs (TargetScan/miRDB)
EPHB2	hsa-miR-211-5p,hsa-miR-204-5p,hsa-miR-129-2-3p,hsa-miR-129-1-3p,hsa-miR-150-5p,hsa-miR-4306,hsa-miR-185-5p,hsa-miR-4644,hsa-miR-23c,hsa-miR-23b-3p,hsa-miR-23a-3p,hsa-miR-495-3p,hsa-miR-5688,hsa-miR-30a-5p,hsa-miR-30d-5p,hsa-miR-30b-5p,hsa-miR-30c-5p,hsa-miR-30e-5p,hsa-miR-1249-3p,hsa-miR-9-5p,hsa-miR-3681-3p,hsa-miR-216a-3p,hsa-miR-128-3p,hsa-miR-27a-3p,hsa-miR-27b-3p,hsa-miR-6077,hsa-miR-766-5p,…
