# Supplementary material for: Laminar shear stress inhibits inflammation by activating autophagy in human aortic endothelial cells through HMGB1 nuclear translocation
Source: Commun Biol. 2022 May 6;5:425. doi: 10.1038/s42003-022-03392-y (PMC9076621; doi:10.1038/s42003-022-03392-y)
Supplement: Supplementary file 4 — Supplementary Data [file 42003_2022_3392_MOESM4_ESM.zip › Supplementary Data/Supplementary Data 5.xlsx]

## Sheet: Sheet1
Table 4. miRNAs predicted by 36 differentially expressed lncRNAs.
lncRNA	Algorithm	miRNA
FTX	DIANA/miRDB/Starbase	hsa-miR-342-3p
		hsa-miR-875-5p
		hsa-miR-335-5p
THUMPD3-AS1	DIANA/miRDB	hsa-miR-4704-3p
		hsa-miR-6870-3p
		hsa-miR-501-5p
AC006441.1	DIANA/miRDB	hsa-miR-548an
		hsa-miR-3911
		hsa-miR-3910
		hsa-miR-4423-5p
		hsa-miR-4709-3p
		hsa-miR-147a
		hsa-miR-3160-5p
		hsa-miR-3190-3p
		hsa-miR-4288
		hsa-miR-592
		hsa-miR-1278
		hsa-miR-1247-3p
		hsa-miR-548ah-5p
		hsa-miR-632
SNRK-AS1	DIANA/miRDB	hsa-miR-135a-5p
		hsa-miR-135b-5p
		hsa-miR-125a-3p
		hsa-miR-548s
		hsa-miR-3144-3p
		hsa-miR-2682-5p
		hsa-miR-449c-5p
		hsa-miR-548as-3p
		hsa-miR-34b-5p
		hsa-miR-4433b-5p
		hsa-miR-8075
		hsa-miR-6745
		hsa-miR-3157-3p
		hsa-miR-590-3p
		hsa-miR-4646-3p
		hsa-miR-580-5p
MALAT1	DIANA/Starbase	hsa-miR-1252-5p
		hsa-miR-6807-3p
	miRDB/Starbase	hsa-miR-4766-5p
AC138932.5	DIANA/miRDB	hsa-miR-135a-3p
		hsa-miR-7976
		hsa-miR-3163
		hsa-miR-30c-1-3p
		hsa-miR-30c-2-3p
		hsa-miR-6788-5p
		hsa-miR-6778-5p
		hsa-miR-1233-5p
		hsa-miR-4719
		hsa-miR-1288-5p
		hsa-miR-5571-3p
		hsa-miR-380-3p
		hsa-miR-922
		hsa-miR-425-5p
		hsa-miR-548az-5p
		hsa-miR-874-3p
		hsa-miR-100-3p
	miRDB/Starbase	hsa-miR-149-5p
ZBED3-AS1	miRDB/Starbase	hsa-miR-382-5p
SNHG20	miRDB/Starbase	hsa-miR-5688
		hsa-miR-495-3p
		hsa-miR-132-5p
		hsa-miR-302e
		hsa-miR-302d-3p
		hsa-miR-302c-3p
		hsa-miR-302b-3p
		hsa-miR-302a-3p
		hsa-miR-520d-3p
		hsa-miR-520c-3p
		hsa-miR-520a-3p
		hsa-miR-373-3p
		hsa-miR-372-3p
		hsa-miR-490-3p
	miRDB/regRNA	hsa-miR-30b-3p
		hsa-miR-144-3p
		hsa-miR-3149
		hsa-miR-6770-5p
		hsa-miR-335-3p
		hsa-miR-4522
CTC-338M12.4	DINAN/miRDB	hsa-miR-3606-5p
		hsa-miR-153-5p
		hsa-miR-655-3p
		hsa-miR-374c-5p
		hsa-miR-4482-3p
		hsa-miR-6853-3p
XLOC_003438	miRDB	hsa-miR-4747-3p
XLOC_010559	miRDB	hsa-miR-6887-3p
		hsa-miR-5193
LOC105374005	miRDB	hsa-miR-4306
		hsa-miR-6887-3p
		hsa-miR-4531
		hsa-miR-593-3p
		hsa-miR-6830-3p
		hsa-miR-4768-3p
		hsa-miR-4319
		hsa-miR-4516
		hsa-miR-146a-3p
		hsa-miR-301b-5p
		hsa-miR-301a-5p
		hsa-miR-4653-5p
		hsa-miR-3921
		hsa-miR-4668-5p
		hsa-miR-587
LOC107986196	miRDB	hsa-miR-216a-3p
		hsa-miR-128-3p
		hsa-miR-27a-3p
		hsa-miR-27b-3p
		hsa-miR-665
		hsa-miR-623
		hsa-miR-7977
		hsa-miR-637
		hsa-miR-194-3p
		hsa-miR-587
		hsa-miR-30a-5p
		hsa-miR-30d-5p
		hsa-miR-30b-5p
		hsa-miR-30c-5p
		hsa-miR-30e-5p
		hsa-miR-3681-3p
		hsa-miR-216a-3p
LOC107986345	miRDB	hsa-miR-128-3p
		hsa-miR-27a-3p
		hsa-miR-27b-3p
		hsa-miR-3663-3p
		hsa-miR-660-3p
		hsa-miR-6814-5p
		hsa-miR-6830-3p
		hsa-miR-6867-3p
		hsa-miR-4289
		hsa-miR-5193
		hsa-miR-587
LOC105372733	miRDB	hsa-miR-877-3p
		hsa-miR-4713-5p
		hsa-miR-4498
		hsa-miR-4492
		hsa-miR-1227-5p
		hsa-miR-6833-3p
		hsa-miR-6809-3p
LOC101930665	miRDB	hsa-miR-495-3p
		hsa-miR-5688
		hsa-miR-6077
		hsa-miR-3663-3p
		hsa-miR-4520-3p
		hsa-miR-4762-3p
		hsa-miR-497-5p
		hsa-miR-424-5p
		hsa-miR-195-5p
		hsa-miR-16-5p
		hsa-miR-15a-5p
		hsa-miR-15b-5p
		hsa-miR-6838-5p
		hsa-miR-1236-5p
		hsa-miR-548ap-3p
		hsa-miR-548aa
		hsa-miR-548t-3p
		hsa-miR-548ac
		hsa-miR-548z
		hsa-miR-548bb-3p
		hsa-miR-548h-3p
		hsa-miR-548d-3p
		hsa-miR-3163
		hsa-miR-4668-5p
LOC101930275	miRDB	hsa-miR-9-5p
		hsa-miR-6077
		hsa-miR-766-5p
		hsa-miR-659-3p
		hsa-miR-6823-5p
		hsa-miR-515-5p
		hsa-miR-4289
		hsa-miR-1249-5p
		hsa-miR-6797-5p
		hsa-miR-6735-5p
		hsa-miR-4436b-3p
		hsa-miR-4632-5p
		hsa-miR-6879-5p
		hsa-miR-6809-3p
AC008505.1	miRDB	hsa-miR-4306
		hsa-miR-185-5p
		hsa-miR-4644
		hsa-miR-23c
		hsa-miR-23b-3p
		hsa-miR-23a-3p
		hsa-miR-766-5p
		hsa-miR-4443
		hsa-miR-659-3p
		hsa-miR-578
		hsa-miR-5006-3p
		hsa-miR-4755-5p
		hsa-miR-3140-3p
		hsa-miR-3190-5p
		hsa-miR-4492
		hsa-miR-4289
		hsa-miR-223-5p
		hsa-miR-3163
		hsa-miR-4260
		hsa-miR-6769a-5p
		hsa-miR-6769b-5p
		hsa-miR-587
